# Supplementary material for: Measurement Variability of Persistent Pulmonary Subsolid Nodules on Same-Day Repeat CT: What Is the Threshold to Determine True Nodule Growth during Follow-Up?
Source: PLoS One. 2016 Feb 9;11(2):e0148853. doi: 10.1371/journal.pone.0148853 (PMC4747473; doi:10.1371/journal.pone.0148853)
Supplement: S1 Dataset — (XLSX) [file pone.0148853.s001.xlsx]

## Sheet: Nodule classificaiton
Situation1	Reader1		Reader2		Reader3		Reader4			Situation2	Reader1		Reader2		Reader3		Reader4			Growth misinterpretation in situation2
Patient Number	Scan1	Scan2	Scan1	Scan2	Scan1	Scan2	Scan1	Scan2		Patient Number	Scan1	Scan2	Scan1	Scan2	Scan1	Scan2	Scan1	Scan2		Reader1	Reader2	Reader3	Reader4
1	1	1	1	1	1	1	1	1		1	1	1	1	1	1	1	1	1		0	0	0	0
2	2	2	1	1	2	2	2	2		2	1	1	1	2	1	1	1	1		1	0	0	0
3	1	1	1	1	1	2	1	1		3	1	1	1	1	1	1	1	2		0	0	0	0
4	1	1	1	1	1	1	1	1		4	1	1	1	1	1	1	1	1		1	0	0	0
5	2	2	2	2	2	2	2	2		5	2	2	2	2	2	2	2	2		0	0	0	0
6	2	2	2	2	2	2	2	2		6	2	2	2	2	2	2	2	2		0	0	0	0
7	1	1	1	1	2	2	2	2		7	1	1	1	1	1	1	1	1		0	0	0	0
8	1	1	1	1	1	1	1	1		8	1	1	1	1	1	1	1	1		0	0	0	0
9	1	1	1	1	1	1	1	1		9	1	1	1	1	1	1	1	1		0	0	1	1
10	2	2	2	2	2	2	2	2		10	2	2	2	2	2	2	2	2		0	0	0	0
11	2	2	2	2	2	2	2	2		11	2	2	2	2	2	2	2	2		0	0	0	0
12	1	1	2	2	1	1	1	1		12	2	1	2	1	2	2	2	1		0	0	1	1
13	1	1	1	1	1	1	1	1		13	1	1	1	1	1	1	1	1		0	0	0	0
14	1	1	1	1	1	1	1	1		14	1	1	1	1	1	1	1	1		0	0	0	0
15	1	1	1	1	1	1	1	1		15	1	1	1	1	1	1	1	1		0	0	1	1
16	1	1	1	1	1	1	1	1		16	1	1	1	1	1	1	1	1		1	0	1	0
17	1	1	1	1	2	2	1	1		17	1	1	1	1	1	1	1	1		0	0	0	0
18	1	1	1	1	2	1	1	1		18	1	1	1	1	1	1	1	1		0	0	0	1
19	1	1	1	1	2	2	1	1		19	1	1	1	1	1	1	1	1		0	0	0	0
20	1	1	2	2	2	2	2	2		20	1	1	1	1	1	1	1	1		0	0	0	0
21	1	1	1	1	1	1	1	1		21	1	1	1	1	1	1	1	1		0	0	0	0
22	1	1	1	1	2	2	1	1		22	1	1	1	1	1	1	1	1		0	0	0	1
23	1	1	1	1	1	1	1	1		23	1	1	1	1	1	1	1	1		0	0	0	0
24	1	1	1	1	1	1	1	1		24	1	1	1	1	1	1	1	1		0	0	0	0
25	1	1	1	1	1	1	1	1		25	1	1	1	1	1	1	1	1		0	0	0	1
26	1	1	1	1	1	2	1	1		26	1	1	1	1	1	1	1	1		0	0	0	0
27	1	1	1	1	1	1	1	1		27	1	1	1	1	1	1	1	1		0	0	0	0
28	1	1	1	1	2	2	2	2		28	1	1	1	1	1	1	1	1		0	0	0	0
29	1	1	1	1	1	1	1	1		29	1	1	1	1	1	1	1	1		0	0	0	0
30	1	1	1	1	1	1	1	1		30	1	1	1	1	1	1	1	1		0	0	0	0
31	1	1	1	1	1	1	1	1		31	1	1	1	1	1	1	1	1		0	0	0	1
32	1	1	1	1	1	1	1	1		32	1	1	1	1	1	1	1	1		0	0	0	0
33	1	1	1	1	1	1	1	1		33	1	1	1	1	1	1	1	1		0	0	0	0
34	1	1	2	2	1	1	1	1		34	1	1	1	1	1	1	1	1		0	0	1	0
35	1	1	2	2	1	1	1	1		35	1	1	1	1	1	1	1	1		0	0	0	1
36	2	2	2	2	2	2	2	2		36	2	2	2	2	2	2	2	2		0	0	0	1
37	2	2	2	2	2	2	2	2		37	2	2	2	2	2	2	2	2		0	0	0	1
38	1	1	1	1	1	1	1	1		38	1	1	1	1	1	1	1	1		0	0	0	0
39	1	1	1	1	1	1	1	1		39	1	2	1	1	1	1	1	1		0	0	0	1
40	1	1	1	1	1	1	1	1		40	1	1	1	1	1	1	1	1		0	0	0	1
41	2	1	1	1	1	1	2	2		41	2	2	2	2	2	2	2	2		0	0	0	0
42	1	1	1	1	2	2	1	1		42	1	1	1	1	1	1	1	1		0	0	0	0
43	1	1	1	1	1	1	1	1		43	1	1	1	1	1	1	1	1		0	0	0	0
44	1	1	1	1	1	1	1	1		44	1	1	1	1	1	1	1	1		0	0	0	0
45	2	2	2	2	2	2	2	2		45	2	1	2	2	2	2	2	2		0	0	1	0
46	1	1	1	1	1	1	1	1		46	1	1	1	1	1	1	1	1		0	0	0	0
47	1	1	1	1	1	1	1	1		47	1	1	1	1	1	1	1	1		0	0	0	0
48	1	1	1	1	1	1	1	1		48	1	1	1	1	1	1	1	1		0	0	0	0
49	1	1	1	1	1	1	1	1		49	1	1	1	1	1	1	1	1		0	0	0	1
50	2	2	1	1	2	2	2	2		50	2	2	2	2	2	2	2	2		0	0	0	1
51	1	1	1	1	1	1	1	1		51	1	1	1	1	1	1	1	1		0	0	0	0
52	1	1	1	1	2	2	1	1		52	1	1	1	1	1	1	1	1		0	0	0	0
53	2	2	2	2	2	2	2	2		53	2	2	2	2	2	2	2	2		0	0	1	0
54	1	1	1	1	1	1	1	1		54	1	1	1	1	1	1	1	1		0	0	1	0
55	1	1	1	1	1	1	1	1		55	1	1	1	1	1	1	1	1		0	0	0	0
56	2	2	2	2	2	2	1	1		56	2	2	2	2	2	2	2	2		0	0	0	1
57	1	1	1	1	1	1	1	1		57	1	1	1	1	1	1	1	1		0	0	0	0
58	2	2	2	2	2	2	1	1		58	2	2	2	2	2	1	2	2		1	0	0	0
59										59
60	2	2	2	2	2	2	2	2		60	2	2	2	2	2	2	2	2		1	0	0	0
61										61
62	2	2	2	2	2	2	2	2		62	2	2	2	2	2	2	2	2		0	0	0	0
63	1	1	1	1	1	2	1	1		63	1	1	1	2	1	1	1	1		0	0	0	0
64	1	1	1	1	1	1	1	1		64	1	1	1	1	1	1	1	1		0	0	0	0
65	1	1	1	1	1	1	1	1		65	1	1	1	1	1	1	1	1		0	0	0	0
66	1	1	1	1	1	1	1	1		66	1	1	1	1	1	1	1	1		0	0	0	0
67	1	1	1	1	1	1	1	1		67	1	1	1	1	1	1	1	1		0	0	0	0
68										68
69	1	1	1	1	2	1	1	1		69	2	1	2	1	2	2	2	2		0	0	0	0
70	2	2	1	1	1	1	2	2		70	1	1	1	2	1	1	1	2		0	0	0	1
71	1	1	1	1	1	1	1	1		71	1	1	1	1	1	1	1	1		0	0	0	0
72										72
73	1	1	1	1	1	1	1	1		73	1	1	1	1	1	1	1	1		1	0	0	0
	Nodule classification 1=Pure ground-glass nodule 2=Part-solid nodule																			Growth misinterpretation No change=0 Growth or shrinkage=1

## Sheet: Situation1_whole nodule
Longest diameter measurement difference between scans (mm)							Average diameter difference between scans (mm)
Patient number	Reader1	Reader2	Reader3	Reader4	Average nodule size (mm)		Patient number	Reader1	Reader2	Reader3	Reader4	Average nodule size (mm)
1	0	-0.24	-0.98	-0.93	9.74125		1	-0.405	-0.625	-0.99	-0.61	9.2775
2	0.65	-0.14	-0.48	0.23	11.715		2	0.01	-0.12	-0.735	0.22	10.8094
3	-0.83	0.29	0.02	-0.39	10.5588		3	-0.125	0.155	0.19	-0.655	9.47687
4	-0.42	0	0.23	-1	9.39375		4	-0.41	-0.38	0.29	-0.555	9.10312
5	0.46	0	-0.56	0.54	12.305		5	0.51	0.055	-0.29	0.12	9.77062
6	0.69	-0.01	-0.1	-0.83	13.6988		6	0.515	-0.405	-0.06	-0.41	11.84
7	-0.89	0.4	0	0.08	7.39625		7	-0.445	0.415	-0.145	0.405	6.67
8	-0.04	0.54	0.51	0.51	11.605		8	0.2	0.27	0.305	0.255	10.4688
9	-1.03	0.37	-0.04	-1.3	12.67		9	-1.25	-0.105	0.21	-0.48	11.0294
10	-0.14	0.14	0.53	-0.73	10.6025		10	-0.16	0.7	0.95	-0.555	9.83188
11	-0.95	0.83	-0.29	-0.64	17.9138		11	-0.59	0.51	-0.05	-0.635	15.0319
12	0	0	-0.02	0.64	8.6325		12	0	0.29	-0.02	0.635	7.86562
13	0.31	0.21	0.63	-0.16	7.32125		13	0.67	-0.085	0.06	-0.08	7.01812
14	1.01	1.19	0.76	-0.98	13.205		14	0.265	1.665	0.885	-0.06	11.5931
15	0.18	-0.5	1	0.3	8.01		15	0.2	0.025	0.265	0.46	7.385
16	-1.12	0.36	-1.25	-0.28	12.0963		16	-1.14	0.47	-0.78	0.225	11.4006
17	0	0	-0.42	-0.23	6.19125		17	-0.255	-0.18	-0.64	-0.135	5.655
18	1.26	0	0.37	-0.61	11.0775		18	0.93	0	0.26	-0.015	9.96187
19	1.46	0.29	-0.43	-0.29	11.8287		19	1.105	0.595	0.005	0.1	9.90687
20	-0.86	0.44	-0.37	0	7.56875		20	-0.66	0.015	-0.415	-1.715	7.06437
21	0.16	0.57	-0.29	0.49	12.9588		21	0.015	0	0.465	0.315	11.6894
22	-0.91	0.89	-1.03	0.91	9.575		22	-0.22	0.445	-0.885	0.455	8.27937
23	-0.77	0.32	0	0	7.86375		23	-0.735	0.075	-0.08	0.06	7.46875
24	-0.87	0.31	0	-1.11	8.01875		24	-1.14	-0.38	0	-0.82	7.3375
25	-1.19	-0.55	-0.39	-0.27	8.9975		25	-0.595	-0.275	-0.39	-0.105	8.55938
26	0.57	-0.24	-0.81	-0.37	8.19125		26	0.165	0.09	-0.15	-0.445	7.44125
27	-0.88	0.19	0.07	-0.14	10.02		27	-0.725	-0.21	-0.225	0.655	8.76562
28	0.57	0.03	-0.89	0.18	8.97125		28	0.04	0.38	-0.48	-0.24	7.91625
29	1	0	0	0.36	13.235		29	0.5	-0.02	0.72	-0.07	12.1662
30	0	-0.22	0.51	-0.89	16.845		30	0	-0.64	0.105	-1.14	15.3006
31	-0.54	-0.57	0.85	-1.08	8.9225		31	-0.51	-0.165	0.805	-0.24	8.43625
32	-0.44	0.26	0.33	-0.47	7.415		32	-0.29	0.25	0.24	-0.235	7.00063
33	-0.17	1	-0.36	0.07	7.81		33	-0.15	0.755	-0.28	0.005	7.03125
34	-0.28	-0.89	-0.17	-0.66	15.8475		34	-0.14	-0.89	0.4	-0.375	13.8869
35	1.52	0.61	-1.07	-1.23	14.8362		35	0.76	0.215	-1.4	-0.49	13.8294
36	-0.77	-0.15	-0.45	0.36	13.3612		36	-0.99	-0.115	-1.285	0.395	11.0744
37	0	-0.62	-0.01	-0.63	17.605		37	0.59	-0.02	-0.29	-0.64	15.81
38	0.94	0.96	0.85	0.28	13.6637		38	0.935	0.73	0.39	0.91	12.1556
39	1.4	0.31	-0.86	-0.63	14.9025		39	4.505	0.235	-0.845	-0.325	11.7975
40	0.73	0.8	-0.54	0.33	12.355		40	0.78	1.455	0.115	0.82	11.685
41	-1.87	-0.69	-0.45	-0.57	16.97		41	-1.49	-0.43	-0.235	-0.185	15.9575
42	-1.25	-0.23	-0.98	-0.72	13.0825		42	-1.57	-0.375	-1.345	-0.36	10.9125
43	0.36	0.8	-0.23	-0.88	9.23375		43	-0.6	0.62	-0.28	0.02	7.88875
44	0.64	0.22	0.96	0.65	10.5638		44	0.32	0.525	0.205	0.325	9.65937
45	0.85	0.94	0.43	-0.03	14.7512		45	0.375	-0.255	-0.135	0.025	13.0075
46	0.14	-0.18	-0.49	0.44	8.80875		46	0.225	-0.405	-0.025	0.265	7.9475
47	1.39	0.36	0.23	-0.6	6.9325		47	0.425	0.31	-0.185	-0.935	6.16187
48	-1.29	-0.3	0	0.09	11.77		48	-1.16	-0.385	-0.475	0.11	9.65875
49	-0.06	-1.11	-0.33	0	11.2025		49	0.5	-0.335	-0.155	0.225	10.5206
50	-0.02	0.02	-0.95	-1.01	21.7525		50	0.245	-0.08	-0.82	-0.34	20.6481
51	1.09	-0.6	0.52	0	9.99125		51	0.545	-0.06	0.55	-0.24	9.06312
52	-0.28	1.01	-1.83	-0.57	8.73625		52	0.015	-0.05	-1.6	-0.58	7.62688
53	0.42	-0.41	0.79	-0.17	11.8287		53	-0.235	0.19	0.6	0.38	10.9719
54	0.49	0	0.43	-0.97	8.87875		54	0.75	0.22	0.32	-0.26	7.89125
55	-1.14	-0.22	0	0	5.6925		55	-0.88	-0.19	0.305	0	5.39688
56	-0.71	-0.51	0	-0.51	9.76875		56	-0.355	-0.39	0.76	-3.525	8.62625
57	-0.37	1.01	0	-0.18	10.34		57	-0.05	1.425	0.48	-1.49	9.80687
58	1.43	0.24	-0.52	-0.1	11.9538		58	1.31	0.315	-0.41	-0.015	11.5725
60	0.54	0.92	0.09	-0.18	7.12875		60	0.645	1.04	0.1	-0.08	6.68937
62	-0.47	-0.01	0.17	-0.06	14.5938		62	-0.085	0.005	0.21	0.31	14.2988
63	0.89	0.14	0	0.79	11.5025		63	0.68	-0.065	0.7	0.36	10.9356
64	0.51	-0.79	-1.4	1.4	8.02		64	-0.005	-0.825	-1.45	0.7	7.33125
65	0	-0.41	-0.4	-0.37	7.7275		65	0.235	-0.595	-0.39	-0.395	7.05187
66	0.82	-1.97	0.56	-0.43	11.2125		66	0.345	-0.54	0.54	-0.38	10.6344
67	-1.82	0.48	0.17	-0.3	15.3412		67	-1.03	0.31	0.34	-0.245	13.9819
69	-0.34	0.3	-0.22	0.63	7.61125		69	0.455	0.33	0.135	0.685	7.18438
70	0	0.73	-0.29	-0.77	13.7163		70	0.36	0.73	-0.61	0.34	12.3287
71	-1.56	-0.52	0.36	-0.12	8.06		71	-0.575	0.11	0.08	0.165	7.165
73	0.95	-0.62	0.21	0	8.2375		73	0.505	-0.295	0.6	0	7.63125

## Sheet: Situation2_whole nodule
Longest diameter measurement difference between scans (mm)							Average diameter difference between scans (mm)
Patient number	Reader1	Reader2	Reader3	Reader4	Average nodule size (mm)		Patient number	Reader1	Reader2	Reader3	Reader4	Average nodule size (mm)
1	1.2	0.5	-0.76	0.55	9.74125		1	0.97	-0.03	-0.805	0.42	9.2775
2	5.85	1.82	-0.06	1.46	11.715		2	4.365	1.655	0.125	1.13	10.8094
3	0.38	-0.22	-0.87	0.31	10.5588		3	1.005	-0.7	-1.595	0.84	9.47687
4	1.04	-0.55	-0.3	-0.08	9.39375		4	1.215	-0.175	-0.23	-0.04	9.10312
5	3.21	0.55	-0.03	0.42	12.305		5	2.665	1.065	-0.505	0.265	9.77062
6	0.8	0.14	-0.14	0.51	13.6988		6	-0.045	-0.405	-0.97	0.385	11.84
7	2.63	1.17	-0.93	0	7.39625		7	1.74	0.79	-0.715	0.25	6.67
8	0.11	0.19	-0.6	-0.26	11.605		8	0.25	0.265	-0.295	-0.53	10.4688
9	0.28	-1.37	-2.37	-1.67	12.67		9	0.48	-1.33	-1.525	-1.205	11.0294
10	0.12	-1.41	-1.59	0.31	10.6025		10	0.845	-0.41	-0.98	0.095	9.83188
11	-0.21	0.76	-1.06	0.15	17.9138		11	-0.135	-0.425	-2.145	0.315	15.0319
12	-1.02	-0.33	-2.11	-3.09	8.6325		12	-0.605	-0.185	-1.37	-1.15	7.86562
13	0.25	-0.46	-0.15	-0.16	7.32125		13	-0.395	-0.88	-0.745	-0.22	7.01812
14	-0.5	-0.37	-0.61	0.23	13.205		14	0.115	0.02	-0.8	0.525	11.5931
15	-0.84	-0.8	-1.79	-1.6	8.01		15	-0.64	-0.58	-1.38	-0.765	7.385
16	1.33	-1.58	-1.81	0.07	12.0963		16	1.945	-1.27	-1.33	0.205	11.4006
17	0.7	-0.67	0.04	0.81	6.19125		17	1.29	-0.035	0.06	0.615	5.655
18	-0.11	0.33	-0.57	0.98	11.0775		18	0.62	0.645	0.19	0.94	9.96187
19	-0.75	-0.46	-0.96	0	11.8287		19	-0.715	-0.635	-1.56	0	9.90687
20	0.53	0.23	0.62	0.55	7.56875		20	0.545	-0.035	0.57	0.21	7.06437
21	0.9	0.57	0.74	0.88	12.9588		21	0.82	0.88	1.01	1.165	11.6894
22	-0.18	-0.02	-1.56	-1.33	9.575		22	0.72	0.24	-0.405	-0.37	8.27937
23	0.89	0.33	-0.97	-0.16	7.86375		23	0.69	0.425	-0.75	-0.165	7.46875
24	-1.09	-2.2	-1.87	0.04	8.01875		24	-0.41	-1.59	-1.18	-0.2	7.3375
25	-0.83	-0.82	-1.59	-0.53	8.9975		25	0.065	0.12	-0.695	-0.11	8.55938
26	0.35	0.32	-0.6	0.07	8.19125		26	0.03	-0.125	-0.25	0.185	7.44125
27	-1.57	-0.43	-0.96	0.54	10.02		27	-0.84	-0.625	-0.61	0.845	8.76562
28	0.27	1.49	-0.35	0.57	8.97125		28	0.505	1.035	-0.685	0.565	7.91625
29	0.43	0.97	-1.48	0.49	13.235		29	0.15	0.935	-0.815	0.48	12.1662
30	-0.03	-0.52	-1.99	0.75	16.845		30	-0.255	-0.985	-1.84	0.645	15.3006
31	1.13	0.76	0.49	2.55	8.9225		31	0.89	0.28	0.015	2.235	8.43625
32	-0.17	-0.65	-0.07	-0.08	7.415		32	0.25	-0.125	0.225	0.25	7.00063
33	0.15	0.03	-0.37	0.65	7.81		33	-0.25	-0.285	-0.6	0.52	7.03125
34	-0.93	-0.83	-2.79	0.28	15.8475		34	-0.21	-0.18	-0.885	0.51	13.8869
35	0.75	-0.42	-1.11	0.75	14.8362		35	1.44	1.015	-0.52	1.535	13.8294
36	0.34	-0.15	-0.65	0.51	13.3612		36	0.335	-0.025	0.33	0.295	11.0744
37	0.47	0.57	0.65	1.17	17.605		37	0.485	0.115	-0.435	1.755	15.81
38	0.37	1.17	0.39	0.86	13.6637		38	0.51	1.76	-0.6	0.86	12.1556
39	1.66	1	0.37	2.12	14.9025		39	5.13	4.635	4.18	5.865	11.7975
40	0.34	0.97	-0.6	1.12	12.355		40	0.4	0.75	0.18	2	11.685
41	-1.86	-1.67	-0.72	0	16.97		41	-1.01	-0.965	-0.985	0.065	15.9575
42	-0.39	-0.04	-0.55	0.34	13.0825		42	-0.885	-0.72	-1.275	0.01	10.9125
43	-0.55	0.31	2.08	1.84	9.23375		43	-0.31	0.125	0.345	1.455	7.88875
44	1.23	1.46	0.54	1.91	10.5638		44	0.59	0.715	0.245	1.22	9.65937
45	0	-1.15	-3.03	-0.16	14.7512		45	0.14	-0.265	-1.845	0.38	13.0075
46	-0.21	-0.66	-0.66	0.36	8.80875		46	0.675	-0.23	0.05	0.89	7.9475
47	1.05	0.79	1	1.16	6.9325		47	0.125	-0.02	-0.195	0.58	6.16187
48	-0.41	-0.97	-1.35	0.87	11.77		48	0.18	-0.5	-0.67	0.62	9.65875
49	-0.75	-0.11	-0.41	0.94	11.2025		49	0.285	0.49	0.775	1.785	10.5206
50	-1.27	-1.16	-2.67	0.49	21.7525		50	-0.395	-0.885	-2.215	1.765	20.6481
51	1.73	1.11	-1.56	0.98	9.99125		51	0.68	0.305	-1.475	0.82	9.06312
52	0.14	-0.24	-0.86	0.4	8.73625		52	0.165	0.18	-0.12	0.705	7.62688
53	-1.5	0.03	-3.11	0.49	11.8287		53	-0.89	0.13	-2.255	0.27	10.9719
54	0	-0.79	-2.36	0.49	8.87875		54	0.04	-0.49	-1.445	0.995	7.89125
55	0.19	0.27	-0.28	1.1	5.6925		55	0.405	0.265	-0.665	1.085	5.39688
56	0.72	1.66	-0.75	2.52	9.76875		56	0.605	0.98	-0.74	1.14	8.62625
57	-0.33	-0.96	-1.41	0.27	10.34		57	-0.785	-0.91	-1.545	0.305	9.80687
58	2.15	-0.02	1.11	0.7	11.9538		58	1.485	0.09	0.905	0.825	11.5725
59							59
60	0.1	0.04	0.25	0.32	7.12875		60	0.64	0.115	0.675	0.95	6.68937
61							61
62	-1.42	0.03	-1.92	0.9	14.5938		62	-1.365	0.32	-1.56	1.33	14.2988
63	-1.22	-1.72	-2.12	-0.12	11.5025		63	-0.74	-0.58	-1.625	-0.365	10.9356
64	-1.1	-0.03	-2.97	0.71	8.02		64	-1.585	0.235	-2.675	1	7.33125
65	0.44	0.64	-0.37	1.22	7.7275		65	-0.255	-0.105	-0.77	0.685	7.05187
66	0.19	1.77	-1.09	1.12	11.2125		66	0.045	0.38	-1.825	0.975	10.6344
67	-0.51	0.35	-0.03	-0.12	15.3412		67	-1.785	-1.205	-2.31	-0.49	13.9819
68							68
69	-0.58	0.23	0.02	0.59	7.61125		69	-0.085	0.315	0.375	0.875	7.18438
70	-1.44	-0.97	-2.44	2.02	13.7163		70	-1.53	-1.595	-1.48	1.2	12.3287
71	0.02	-0.55	-0.43	0.22	8.06		71	-0.235	-0.66	-1.07	0.435	7.165
72							72
73	0.92	0.65	0.35	1.39	8.2375		73	0.915	-0.12	0.515	0.945	7.63125

## Sheet: Situation1_solid portion
Solid portion measurement difference on lung window between scans (mm)							Solid portion measurement difference on mediastinal window between scans (mm)
Patient number	Reader1	Reader2	Reader3	Reader4	Average size (mm)		Patient number	Reader1	Reader2	Reader3	Reader4	Average size (mm)
2	0.2		0.77	0.72	3.34833		2	-0.59		0.4	-0.13	2.85333
5	-0.21	1.93	-1.26	0.76	7.1075		5	-0.36	0.91	-0.13	-0.3	4.9425
6	0	0	0	-0.57	5.62875		6	-0.45	0.25	0.18	0	4.0775
10	-1.79	0	0	0.54	4.58375		10	0.07	0	-0.36	-0.39	3.0125
11	1.16	0.71	0.34	-0.24	9.49125		11	-0.22	-0.42	0.75	0.17	5.7275
20		-0.48	0.07	0	3.35167		20		-0.7	-0.19	-0.45	2.19667
36	0.1	0	-0.1	0.19	6.77125		36	-0.1	0.26	0	-0.2	3.8825
37	0	0	0	-0.83	4.37625		37	-0.39	0.1	0.35	0	2.37
45	-0.54	0.38	-1.23	-0.08	6.14875		45	0.78	0.37	-0.57	0.5	5.1325
50	0.44		0.34	0	9.03		50	0.06		-0.42	0	6.37667
53	-0.18	0.4	0.96	0.68	7.4125		53	0.34	-0.31	-0.09	0.99	4.18125
56	0.39	0.82	-0.05		5.93333		56	0.28	0.24	0.35		4.50833
58	-0.84	0.57	0.22		2.70167		58					0
60	-0.18	0.26	-0.22	0	1.86		60	-0.13	0	-0.24	0	0.63625
62	0.08	0.31	1.08	-0.2	3.90625		62	0.28	0.29	0.03	0.03	1.68375
70	-0.29			-0.56	3.1175		70					0

## Sheet: Situation2_solid portion
Solid portion measurement difference on lung window between scans (mm)							Solid portion measurement difference on mediastinal window between scans (mm)
Patient number	Reader1	Reader2	Reader3	Reader4	Average size (mm)		Patient number	Reader1	Reader2	Reader3	Reader4	Average size (mm)
5	3.1	-1.14	2.77	0.59	5.715		5	1.34	-0.79	0.33	0.28	3.435
6	0.4	-1.09	-1.11	-0.22	5.6575		6	0.16	-1.68	-0.18	0.22	4.135
10	-0.01	-0.64	1.14	1.17	4.9475		10	-0.4	-1.95	-0.93	0.42	3.8025
11	2.93	3.71	5.41	0.55	4.865		11	0.38	1.28	0.75	-0.02	3.00875
36	0.15	-3.26	-2.68	-2.37	8.99		36	0	-1.99	-0.53	0.49	5.16625
37	-0.2	-1.74	5.34	-1.53	6.03375		37	-0.14	-1.78	-0.08	0.2	3.915
41	-0.13	1.94	2.75	0.69	3.38625		41	-0.11	-0.1	1.3	0	2.18625
45	0.03	0.07	1.44	0.14	6.56		45	0.27	-1.95	-1.58	-0.67	5.21875
50	0.19	-3.29	-2.94	-1.66	12.3675		50	0.52	0.49	-0.19	0	8.2125
53	0.24	-0.24	-0.08	-0.13	7.82375		53	-0.27	0.01	-0.13	0.07	5.64
56	0.15	0.75	-0.57	-0.62	6.30375		56	-0.03	0.73	-0.18	0.28	4.58
58	-0.06	-0.51	-0.44	0.58	2.92625		58					0
60	-0.07	-0.12	0	0.26	1.78875		60	-0.05	-0.3	-0.6	0.08	1.02125
62	-0.33	-0.14	-0.55	0.63	3.91125		62	-0.6	-0.44	-0.91	-0.09	1.725
